# Supplementary material for: Synthesis of Eco-Friendly Biopolymer, Alginate-Chitosan Composite to Adsorb the Heavy Metals, Cd(II) and Pb(II) from Contaminated Effluents
Source: Materials (Basel). 2021 Apr 24;14(9):2189. doi: 10.3390/ma14092189 (PMC8123203; doi:10.3390/ma14092189)
Supplement: Supplementary file 1 [file materials-14-02189-s001.zip]

Archive with 1 entries (1 files):
- materials-1191256-supplementary.pdf
